# Supplementary material for: Comparative Analysis of Small Nerve Fiber Density in Fibromyalgia Syndrome and Small Fiber Neuropathy
Source: Biomedicines. 2025 Aug 29;13(9):2109. doi: 10.3390/biomedicines13092109 (PMC12467328; doi:10.3390/biomedicines13092109)
Supplement: Supplementary file 1 [file biomedicines-13-02109-s001.zip]

Archive with 4 entries (4 files):
- Supplementary Figure S1.jpg
- Supplementary Table S1.pdf
- Supplementary Table S2.pdf
- Supplementary Table S3.pdf
